# Supplementary material for: Five New Species of Marquandomyces (Clavicipitaceae, Ascomycota) from Asia
Source: J Fungi (Basel). 2025 Feb 25;11(3):180. doi: 10.3390/jof11030180 (PMC11943364; doi:10.3390/jof11030180)
Supplement: Supplementary file 1 [file jof-11-00180-s001.zip]

Archive with 4 entries (4 files):
- Figure S1 ITS.pdf
- Figure S2 LSU.pdf
- Figure S3 TEF.pdf
- Legends.pdf
